# Supplementary material for: The Uncomfortable Truth: Open Thoracotomy versus Minimally Invasive Surgery in Lung Cancer: A Systematic Review and Meta-Analysis
Source: Cancers (Basel). 2023 May 5;15(9):2630. doi: 10.3390/cancers15092630 (PMC10177030; doi:10.3390/cancers15092630)
Supplement: Supplementary file 1 [file cancers-15-02630-s001.zip]

Archive with 1 entries (1 files):
- cancers-2344321-supplementary.pdf
